# Supplementary material for: Compensatory Evolution of Net-Charge in Influenza A Virus Hemagglutinin
Source: PLoS One. 2012 Jul 12;7(7):e40422. doi: 10.1371/journal.pone.0040422 (PMC3395715; doi:10.1371/journal.pone.0040422)
Supplement: Table S1 — Numbers of NGS+, NGS−, and NGS± substitutions in HA1 on trunk, interior, and exterior branches of the phylogenetic trees for A/H3N2 and A/H1N1 viruses. aCharge+, charge−, and charge± denote the amino acid substitutions increasing, decreasing, and maintaining the positive charge of HA1, respectively. bNGS+, NGS−, and NGS± denote the branches where the number of NGS in HA1 was inferred to have been increased, decreased, and maintained, respectively. Amino acid substitutions causing gains and losses of NGS were eliminated from counting of substitutions. (XLSX) [file pone.0040422.s005.xlsx]

## Sheet: Sheet1
Table S1: Numbers of NGS+, NGS−, and NGS± substitutions in HA1 on trunk, interior, and exterior branches of the phylogenetic trees for A/H3N2 and A/H1N1 viruses
subtype	amino acid substitutiona	NGS+b			NGS−b			NGS±b
		trunk	interior	exterior	trunk	interior	exterior	trunk	interior	exterior
A/H3N2	charge+	6	3	0	1	5	16	18	42	168
	charge−	0	6	1	2	13	13	23	78	175
	charge±	5	7	9	2	12	29	44	178	571
A/H1N1	charge+	1	1	3	1	0	19	4	68	406
	charge−	1	0	0	4	0	8	2	26	92
	charge±	3	0	2	3	0	39	12	100	588
aCharge+, charge−, and charge± denote the amino acid substitutions increasing, decreasing, and maintaining the positive charge of HA1, respectively.
bNGS+, NGS−, and NGS± denote the branches where the number of NGS in HA1 was inferred to have been increased, decreased, and maintained, respectively. Amino acid substitutions causing gains and losses of NGS were eliminated from counting of substitutions.
