# Supplementary material for: Compensatory Evolution of Net-Charge in Influenza A Virus Hemagglutinin
Source: PLoS One. 2012 Jul 12;7(7):e40422. doi: 10.1371/journal.pone.0040422 (PMC3395715; doi:10.1371/journal.pone.0040422)
Supplement: Table S2 — Numbers of NGS+, NGS−, and NGS± substitutions in HA1 on NGS± branches in part I and II of the phylogenetic tree for A/H3N2 virus. aCharge+, charge−, and charge± denote the amino acid substitutions increasing, decreasing, and maintaining the positive charge of HA1, respectively. bThe phylogenetic tree for A/H3N2 virus was divided into part I and II as shown in Figure S1. Amino acid substitutions causing gains and losses of NGS were eliminated from counting of substitutions. (XLSX) [file pone.0040422.s006.xlsx]

## Sheet: Sheet2
Table S2: Numbers of NGS+, NGS−, and NGS± substitutions in HA1 on NGS± branches in part I and II of the phylogenetic tree for A/H3N2 virus.
amino acid substitutiona	part Ib			part IIb
	trunk	interior	exterior	trunk	interior	exterior
charge+	14	4	2	4	38	166
charge−	14	3	2	9	75	173
charge±	32	11	13	12	167	558
aCharge+, charge−, and charge± denote the amino acid substitutions increasing, decreasing, and maintaining the positive charge of HA1, respectively.
bThe phylogenetic tree for A/H3N2 virus was divided into part I and II as shown in Figure S1. Amino acid substitutions causing gains and losses of NGS were eliminated from counting of substitutions.
